# Supplementary material for: Food origin influences microbiota and stable isotope enrichment profiles of cold-adapted Collembola (Desoria ruseki)
Source: Front Microbiol. 2022 Nov 24;13:1030429. doi: 10.3389/fmicb.2022.1030429 (PMC9730247; doi:10.3389/fmicb.2022.1030429)
Supplement: Supplementary file 2 [file Table_1.xlsx]

## Sheet: Phylum.percent
	Collembola															Food
Phylum	Corn_1	Corn_2	Corn_3	Corn_4	Corn_5	Oak_1	Oak_2	Oak_3	Oak_4	Oak_5	Yeast_1	Yeast_2	Yeast_3	Yeast_4	Yeast_5	Corn_1	Corn_2	Corn_3	Corn_4	Corn_5	Oak_1	Oak_2	Oak_3	Oak_4	Oak_5	Yeast_1	Yeast_2	Yeast_3	Yeast_4	Yeast_5
Proteobacteria	0.515642	0.380758	0.367343	0.450453	0.316826	0.367395	0.723419	0.706283	0.373002	0.57056	0.724781	0.858722	0.473039	0.509563	0.841482	0.429073	0.415972	0.596552	0.462244	0.427763	0.531101	0.553687	0.539276	0.559294	0.534402	0.593303	0.571713	0.934811	0.654666	0.572866
Actinobacteriota	0.398575	0.50055	0.476759	0.389614	0.416916	0.494786	0.207357	0.18582	0.526175	0.389561	0.0227428	0.114709	0.142692	0.143583	0.0699576	0.200178	0.251952	0.192423	0.172352	0.40261	0.172824	0.161348	0.22051	0.19934	0.247812	0.233192	0.0102709	0.00492585	0.321543	0.0840539
Bacteroidota	0.0342189	0.0646125	0.0756694	0.0962113	0.0708484	0.106011	0.0459047	0.0969449	0.0548132	0.0297123	0.0389876	0.0265157	0.383692	0.10512	0.0884557	0.336635	0.324477	0.172457	0.310433	0.160562	0.228423	0.223288	0.2072	0.21375	0.176649	0.144369	0.05518	0.0157208	0	0.188912
Firmicutes	0.000890845	0	0.00948488	0.0122622	0.0173453	0.0020437	0.00681235	0.000943248	0.00214851	0.00104805	0.213488	0	0.000157208	0.144003	0	0.00110046	0.00251533	0.0288215	0.00110046	0.00424462	5.24027e-05	5.24027e-05	0.000419221	0.000576429	0.000419221	0.00351098	0.352303	0.0361578	0.0205942	0.0628832
Patescibacteria	0.0469528	0.039564	0.0673898	0.0427082	0.164387	0.026673	0.011057	0.00628832	0.0317036	0.00660274	0	0	5.24027e-05	0	0	0.0224807	0.00230572	0.00366819	0.0374679	0.0020437	0.0039826	0.00330137	0.00707436	0.00508306	0.00807001	0	0	0	0	0
Acidobacteriota	0.000262013	0	0	0	0.000104805	0.000314416	0	0	0	0	0	0	0.000366819	0	0	0	5.24027e-05	0.000104805	0.000366819	0.000314416	0.0506734	0.0463764	0.00550228	0.00482104	0.0166116	0	0.00104805	0.000104805	0.00319656	0.000733637
Chloroflexi	0	0	0	5.24027e-05	0.00455903	0	5.24027e-05	0	0.00466384	0	0	0	0	0.0404549	0	0	0.000209611	5.24027e-05	5.24027e-05	0.000262013	0.00178169	0.00131007	0.00309176	0.00151968	0.00319656	0	0.000524027	0.00125766	0	0.0406645
unclassified_k__norank_d__Bacteria	0	0	0	0	0.00115286	0	0	0	0	0	0	0	0	0.0505162	0	0.000628832	0	0	0	0	0	0	0	0	0	0	0.000995651	0.00293455	0	0
Bdellovibrionota	0	0.00115286	0.00183409	0.000104805	0.00455903	0	0.00162448	0.000576429	0.00157208	0	0	0	0	0	0	0.00770319	0.000209611	0.000419221	0.0098517	0.000104805	0.00235812	0.0020437	0.00455903	0.004035	0.0020437	0.000995651	0	0	0	0
Deinococcota	0.00167689	0.0133627	0	0	0.00110046	0	0.000314416	0	0	0.00172929	0	0	0	0	0	0.000524027	0.000524027	0.004035	0.00282974	0.00110046	0	0	0.00497825	0.00476864	0.000104805	0.00733637	0	0	0	0
Desulfobacterota	0	0	0	0.00440182	0	0	0	0	0	0	0	0	0	0	0	0	0	0	0	0	0	0	0	0	0	0	5.24027e-05	0	0	0.0368391
Myxococcota	0	0	0	0.000366819	0	0.000628832	0.00120526	0	0.00555468	0.000262013	0	0	0	0.00655033	0	0.000366819	0.000471624	0.00115286	0.000890845	0.000209611	0.00440182	0.0038778	0.00330137	0.00256773	0.00324897	0.000943248	0	0	0	0
Verrucomicrobiota	5.24027e-05	0	0.000995651	0.00220091	0.00151968	0.00214851	0.00167689	0.00314416	0	0	0	0	0	0.000209611	5.24027e-05	0.000681235	0.000681235	0.000157208	0.00157208	0.000209611	0.00241052	0.00267254	0.00162448	0.00209611	0.00303935	0.0039826	0.000209611	0.000314416	0	0.000157208
Cyanobacteria	0	0	0.000524027	5.24027e-05	0	0	0	0	0	0	0	0	0	0	0	0.000157208	0.000104805	0	0	0.000209611	0	5.24027e-05	0.000209611	5.24027e-05	0.000157208	0.012367	0.00655033	0.00162448	0	0
Dependentiae	0.00167689	0	0	0.00157208	0	0	0.000104805	0	0.000366819	0	0	0	0	0	0	0	0	0	0	0	0	0	0	0	0.000209611	0	0.000104805	0	0	0.0123146
Gemmatimonadota	0	0	0	0	0	0	0	0	0	0	0	0	0	0	0	0	0.000419221	0.000157208	0.000209611	0.000262013	0.000419221	0.000576429	0.000209611	0.000314416	0.00141487	0	0	0	0	0.000576429
Planctomycetota	0	0	0	0	0	0	0	0	0	0	0	0	0	0	0	0	0	0	0	0	0.000576429	0.00078604	0.000471624	0.000419221	0.00225331	0	0	0	0	0
Abditibacteriota	0	0	0	0	0	0	0	0	0	0	0	0	0	0	0	0.000419221	0	0	0.000471624	0	0.000262013	0.000209611	0.000890845	0.000471624	0.000157208	0	0	0	0	0
Armatimonadota	0	0	0	0	0	0	0	0	0	0	0	0	0	0	0	5.24027e-05	0	0	0.000104805	0.000104805	0.000628832	0.000366819	0.000576429	0.000733637	0.000209611	0	0	0	0	0
Campilobacterota	0	0	0	0	0	0	0	0	0	0	0	5.24027e-05	0	0	5.24027e-05	0	0	0	0	0	0	0	0	0	0	0	0.000157208	0.00104805	0	0
WPS-2	0	0	0	0	0.000681235	0	0	0	0	0	0	0	0	0	0	0	0.000104805	0	0	0	0.000104805	5.24027e-05	0.000104805	0.000157208	0	0	0	0	0	0
Caldatribacteriota	0	0	0	0	0	0	0	0	0	0	0	0	0	0	0	0	0	0	0	0	0	0	0	0	0	0	0.000262013	0.000419221	0	0
Nitrospirota	0	0	0	0	0	0	0	0	0	0.000524027	0	0	0	0	0	0	0	0	5.24027e-05	0	0	0	0	0	0	0	0	0	0	0
GAL15	0	0	0	0	0	0	0.000471624	0	0	0	0	0	0	0	0	0	0	0	0	0	0	0	0	0	0	0	0	0	0	0
Synergistota	0	0	0	0	0	0	0	0	0	0	0	0	0	0	0	0	0	0	0	0	0	0	0	0	0	0	0.000157208	0.000209611	0	0
Thermotogota	0	0	0	0	0	0	0	0	0	0	0	0	0	0	0	0	0	0	0	0	0	0	0	0	0	0	0.000157208	0.000209611	0	0
Elusimicrobiota	5.24027e-05	0	0	0	0	0	0	0	0	0	0	0	0	0	0	0	0	0	0	0	0	0	0	0	0	0	0.000209611	0	0	0
Fermentibacterota	0	0	0	0	0	0	0	0	0	0	0	0	0	0	0	0	0	0	0	0	0	0	0	0	0	0	0.000104805	0.000104805	0	0
Spirochaetota	0	0	0	0	0	0	0	0	0	0	0	0	0	0	0	0	0	0	0	0	0	0	0	0	0	0	0	0.000157208	0	0

## Sheet: Class.percent
	Collembola															Food
Class	Corn_1	Corn_2	Corn_3	Corn_4	Corn_5	Oak_1	Oak_2	Oak_3	Oak_4	Oak_5	Yeast_1	Yeast_2	Yeast_3	Yeast_4	Yeast_5	Corn_1	Corn_2	Corn_3	Corn_4	Corn_5	Oak_1	Oak_2	Oak_3	Oak_4	Oak_5	Yeast_1	Yeast_2	Yeast_3	Yeast_4	Yeast_5
Gammaproteobacteria	0.0683331	0.301106	0.193104	0.117015	0.196248	0.270503	0.144631	0.0651365	0.268616	0.253681	0.580097	0.814128	0.403134	0.24493	0.610124	0.129435	0.340827	0.233349	0.146675	0.328984	0.183881	0.201017	0.178536	0.180527	0.129749	0.436776	0.50186	0.933973	0.208825	0.376251
Alphaproteobacteria	0.447309	0.079652	0.174239	0.333438	0.120579	0.0968925	0.578787	0.641147	0.104386	0.316879	0.144684	0.0445947	0.0699052	0.264633	0.231358	0.299638	0.0751454	0.363203	0.315569	0.098779	0.347115	0.35267	0.36074	0.378766	0.404653	0.156527	0.0698527	0.000838443	0.445842	0.196615
Actinobacteria	0.396741	0.500341	0.474768	0.386155	0.396688	0.485563	0.194833	0.176649	0.500445	0.365456	0.0227428	0.114709	0.142692	0.143583	0.0699576	0.198292	0.250485	0.191532	0.169785	0.401195	0.159514	0.148928	0.205995	0.186134	0.216842	0.231148	0.0102185	0.00476864	0.201121	0.0840539
Bacteroidia	0.0342189	0.0646125	0.0756694	0.0962113	0.0708484	0.106011	0.0459047	0.0969449	0.0548132	0.0297123	0.0389876	0.0265157	0.383692	0.10512	0.0884557	0.336373	0.324477	0.172457	0.310329	0.160562	0.228423	0.223288	0.2072	0.213593	0.17644	0.144369	0.05518	0.0157208	0	0.188912
Bacilli	0.000838443	0	0.00906566	0.0122622	0.0170833	0	0.00681235	0	0.00167689	0.000104805	0.213488	0	0.000157208	0.0446995	0	0.00110046	0.00251533	0.0285595	0.00110046	0.00413981	5.24027e-05	5.24027e-05	0.000314416	0.000366819	0.000419221	0	0.151077	0.0157732	0.0151444	0.0612587
Saccharimonadia	0.0469528	0.039564	0.0673898	0.0427082	0.164387	0.026673	0.011057	0.00628832	0.0317036	0.00660274	0	0	5.24027e-05	0	0	0.0224807	0.00230572	0.00366819	0.0374679	0.0020437	0.0039826	0.00330137	0.00702196	0.00508306	0.00807001	0	0	0	0	0
Clostridia	0	0	0.000419221	0	0.000262013	0.0020437	0	0.000943248	0.000471624	0.000943248	0	0	0	0.099303	0	0	0	0.000262013	0	0.000104805	0	0	0.000104805	0.000209611	0	0.00345858	0.200283	0.0183409	0.00544988	0.00162448
Thermoleophilia	0.00125766	0.000209611	0	0.00324897	0.0109522	0.00607871	0.0125242	0.0079652	0.0242624	0.0215375	0	0	0	0	0	0.00183409	0.00110046	0.000838443	0.00225331	0.00110046	0.011319	0.0100089	0.00948488	0.00953728	0.0260965	0.0020437	0	0	0.120421	0
Acidobacteriae	0.000262013	0	0	0	0	0.000314416	0	0	0	0	0	0	0	0	0	0	0	0.000104805	0.000209611	0.000209611	0.0489965	0.0454855	0.0020437	0.00209611	0.0140963	0	0.00104805	0	0.00319656	0.000104805
unclassified_k__norank_d__Bacteria	0	0	0	0	0.00115286	0	0	0	0	0	0	0	0	0.0505162	0	0.000628832	0	0	0	0	0	0	0	0	0	0	0.000995651	0.00293455	0	0
Deinococci	0.00167689	0.0133627	0	0	0.00110046	0	0.000314416	0	0	0.00172929	0	0	0	0	0	0.000524027	0.000524027	0.004035	0.00282974	0.00110046	0	0	0.00497825	0.00476864	0.000104805	0.00733637	0	0	0	0
Acidimicrobiia	0.000576429	0	0.0019913	0	0.00880365	0.00314416	0	0	0.00146727	0.00256773	0	0	0	0	0	5.24027e-05	0.000366819	5.24027e-05	0.000262013	0.000314416	0.0019913	0.00241052	0.00503066	0.00366819	0.00487345	0	0	0	0	0
Desulfovibrionia	0	0	0	0	0	0	0	0	0	0	0	0	0	0	0	0	0	0	0	0	0	0	0	0	0	0	0	0	0	0.0368391
Anaerolineae	0	0	0	0	0	0	0	0	0	0	0	0	0	0.0268826	0	0	0	0	0	0	0.000366819	0.000209611	0.000524027	5.24027e-05	0.000209611	0	0.000471624	0.00078604	0	0
Polyangia	0	0	0	0	0	0.000628832	0.000262013	0	0.00482104	0.000262013	0	0	0	0.00655033	0	0.000314416	0.000209611	0	0.000471624	0.000104805	0.00356338	0.00361578	0.00246293	0.0020437	0.00309176	0.000314416	0	0	0	0
Verrucomicrobiae	0	0	0.000995651	0.00136247	0.00120526	0	0.000366819	0.00146727	0	0	0	0	0	0.000209611	0	0.000681235	0.000681235	0.000157208	0.00157208	0.000209611	0.00225331	0.00230572	0.00157208	0.00172929	0.00251533	0.0039826	0.000209611	0.000314416	0	0
Oligoflexia	0	0	0	0	0.000209611	0	0.00162448	0	0.000995651	0	0	0	0	0	0	0.00524027	0.000209611	0.000419221	0.00670754	0.000104805	0.00157208	0.00151968	0.0018865	0.00183409	0.00131007	0	0	0	0	0
Ktedonobacteria	0	0	0	0	0	0	0	0	0	0	0	0	0	0	0	0	5.24027e-05	0	0	0	0.000104805	0.000104805	0.000471624	0.000209611	0.000366819	0	5.24027e-05	0.000471624	0	0.0208039
Bdellovibrionia	0	0.00115286	0.00183409	0.000104805	0.00434942	0	0	0.000576429	0.000576429	0	0	0	0	0	0	0.00246293	0	0	0.00314416	0	0.00078604	0.000524027	0.00267254	0.00220091	0.000733637	0.000995651	0	0	0	0
AD3	0	0	0	0	0	0	0	0	0	0	0	0	0	0	0	0	0	0	0	0	0	0	0	0	0	0	0	0	0	0.0198606
Babeliae	0.00167689	0	0	0.00157208	0	0	0.000104805	0	0.000366819	0	0	0	0	0	0	0	0	0	0	0	0	0	0	0	0.000209611	0	0.000104805	0	0	0.0123146
Chloroflexia	0	0	0	5.24027e-05	0.00110046	0	5.24027e-05	0	0.00466384	0	0	0	0	0	0	0	0.000157208	5.24027e-05	5.24027e-05	0	0.00125766	0.00078604	0.0018865	0.00125766	0.00262013	0	0	0	0	0
JG30-KF-CM66	0	0	0	0	0	0	0	0	0	0	0	0	0	0.0135723	0	0	0	0	0	0	0	0	0	0	0	0	0	0	0	0
Cyanobacteriia	0	0	0	0	0	0	0	0	0	0	0	0	0	0	0	0	0.000104805	0	0	0.000209611	0	5.24027e-05	0.000104805	5.24027e-05	0	0.012367	0	0	0	0
Vampirivibrionia	0	0	0.000524027	5.24027e-05	0	0	0	0	0	0	0	0	0	0	0	0	0	0	0	0	0	0	0	0	0.000157208	0	0.00655033	0.00162448	0	0
Myxococcia	0	0	0	0.000366819	0	0	0.000943248	0	0.000733637	0	0	0	0	0	0	5.24027e-05	0.000262013	0.00115286	0.000419221	0.000104805	0.000838443	0.000262013	0.000838443	0.000524027	0.000157208	0.000628832	0	0	0	0
Blastocatellia	0	0	0	0	0	0	0	0	0	0	0	0	0.000366819	0	0	0	5.24027e-05	0	0.000157208	5.24027e-05	0.00104805	0.000838443	0.00146727	0.00110046	0.00110046	0	0	0	0	0.000628832
Vicinamibacteria	0	0	0	0	0.000104805	0	0	0	0	0	0	0	0	0	0	0	0	0	0	5.24027e-05	0.000524027	5.24027e-05	0.0019913	0.00151968	0.00141487	0	0	0	0	0
Chlamydiae	0	0	0	0	0.000314416	0.00214851	0.00131007	0	0	0	0	0	0	0	0	0	0	0	0	0	0.000157208	0.000366819	5.24027e-05	0.000366819	0.000524027	0	0	0	0	0
Planctomycetes	0	0	0	0	0	0	0	0	0	0	0	0	0	0	0	0	0	0	0	0	0.000576429	0.00078604	0.000471624	0.000366819	0.00225331	0	0	0	0	0
Desulfuromonadia	0	0	0	0.00440182	0	0	0	0	0	0	0	0	0	0	0	0	0	0	0	0	0	0	0	0	0	0	0	0	0	0
Gemmatimonadetes	0	0	0	0	0	0	0	0	0	0	0	0	0	0	0	0	0.000157208	0.000104805	0.000104805	0.000262013	0.000419221	0.000576429	0.000209611	0.000209611	0.00136247	0	0	0	0	0.000576429
Gitt-GS-136	0	0	0	0	0.00345858	0	0	0	0	0	0	0	0	0	0	0	0	0	0	0	0	0	0	0	0	0	0	0	0	0
Negativicutes	5.24027e-05	0	0	0	0	0	0	0	0	0	0	0	0	0	0	0	0	0	0	0	0	0	0	0	0	5.24027e-05	0.000943248	0.0020437	0	0
Abditibacteria	0	0	0	0	0	0	0	0	0	0	0	0	0	0	0	0.000419221	0	0	0.000471624	0	0.000262013	0.000209611	0.000890845	0.000471624	0.000157208	0	0	0	0	0
unclassified_p__Verrucomicrobiota	5.24027e-05	0	0	0.000838443	0	0	0	0.00167689	0	0	0	0	0	0	5.24027e-05	0	0	0	0	0	0	0	0	0	0	0	0	0	0	0.000157208
Armatimonadia	0	0	0	0	0	0	0	0	0	0	0	0	0	0	0	0	0	0	0.000104805	0.000104805	0.000157208	0.000104805	0.000314416	0.000524027	0.000157208	0	0	0	0	0
Rubrobacteria	0	0	0	0.000209611	0	0	0	0.00120526	0	0	0	0	0	0	0	0	0	0	0	0	0	0	0	0	0	0	0	0	0	0
Campylobacteria	0	0	0	0	0	0	0	0	0	0	0	5.24027e-05	0	0	5.24027e-05	0	0	0	0	0	0	0	0	0	0	0	0.000157208	0.00104805	0	0
norank_p__WPS-2	0	0	0	0	0.000681235	0	0	0	0	0	0	0	0	0	0	0	0.000104805	0	0	0	0.000104805	5.24027e-05	0.000104805	0.000157208	0	0	0	0	0	0
Fimbriimonadia	0	0	0	0	0	0	0	0	0	0	0	0	0	0	0	5.24027e-05	0	0	0	0	0.000471624	0.000262013	0.000157208	0.000157208	5.24027e-05	0	0	0	0	0
Coriobacteriia	0	0	0	0	0.000471624	0	0	0	0	0	0	0	0	0	0	0	0	0	0	0	0	0	0	0	0	0	5.24027e-05	0.000157208	0	0
Caldatribacteriia	0	0	0	0	0	0	0	0	0	0	0	0	0	0	0	0	0	0	0	0	0	0	0	0	0	0	0.000262013	0.000419221	0	0
Rhodothermia	0	0	0	0	0	0	0	0	0	0	0	0	0	0	0	0.000262013	0	0	0.000104805	0	0	0	0	0.000104805	0.000209611	0	0	0	0	0
Nitrospiria	0	0	0	0	0	0	0	0	0	0.000524027	0	0	0	0	0	0	0	0	5.24027e-05	0	0	0	0	0	0	0	0	0	0	0
Longimicrobia	0	0	0	0	0	0	0	0	0	0	0	0	0	0	0	0	0.000262013	5.24027e-05	0.000104805	0	0	0	0	0.000104805	5.24027e-05	0	0	0	0	0
TK10	0	0	0	0	0	0	0	0	0	0	0	0	0	0	0	0	0	0	0	0	5.24027e-05	0.000209611	0.000209611	0	0	0	0	0	0	0
norank_p__GAL15	0	0	0	0	0	0	0.000471624	0	0	0	0	0	0	0	0	0	0	0	0	0	0	0	0	0	0	0	0	0	0	0
Synergistia	0	0	0	0	0	0	0	0	0	0	0	0	0	0	0	0	0	0	0	0	0	0	0	0	0	0	0.000157208	0.000209611	0	0
Thermotogae	0	0	0	0	0	0	0	0	0	0	0	0	0	0	0	0	0	0	0	0	0	0	0	0	0	0	0.000157208	0.000209611	0	0

## Sheet: Order.percent
	Collembola															Food
Order	Corn_1	Corn_2	Corn_3	Corn_4	Corn_5	Oak_1	Oak_2	Oak_3	Oak_4	Oak_5	Yeast_1	Yeast_2	Yeast_3	Yeast_4	Yeast_5	Corn_1	Corn_2	Corn_3	Corn_4	Corn_5	Oak_1	Oak_2	Oak_3	Oak_4	Oak_5	Yeast_1	Yeast_2	Yeast_3	Yeast_4	Yeast_5
Burkholderiales	0.0333805	0.075617	0.0420793	0.0426558	0.074307	0.0326993	0.0436514	0.0222187	0.0531887	0.0694335	0.0848923	0.245559	0.0417649	0.0189174	0.0143583	0.120841	0.285123	0.193209	0.140439	0.296809	0.146518	0.160667	0.15637	0.158204	0.0852067	0.0346382	0.416916	0.92323	0.0721585	0.0938532
Micrococcales	0.301053	0.368653	0.286119	0.257873	0.243515	0.24079	0.0691191	0.13195	0.283813	0.0961065	0.0208563	0.114709	0.126552	0.0886129	0.0615731	0.128806	0.226065	0.16706	0.112823	0.371535	0.0496253	0.0466908	0.0932243	0.082377	0.0301839	0.085888	0.00461143	0.00146727	0	0.0169261
Pseudomonadales	0.0175025	0.171147	0.115181	0.0634072	0.108421	0.194099	0.074569	0.031232	0.206676	0.160824	0.445685	0.458471	0.286328	0.209296	0.537337	0.00775559	0.0421317	0.0232668	0.00434942	0.0295027	0.00413981	0.00466384	0.0178169	0.0181313	0.00571189	0.379814	0.0276686	0.000628832	0.0911282	0.0597914
Sphingomonadales	0.0319132	0.0204894	0.0888749	0.0774511	0.0240528	0.035267	0.0466384	0.0151444	0.0453283	0.0302887	0.0743594	0.0115286	0.050359	0.0059215	0.00455903	0.0754074	0.0321752	0.274118	0.112561	0.0407169	0.105539	0.113661	0.228318	0.234712	0.101923	0.104124	0.0192318	0.000209611	0.265315	0.103495
Rickettsiales	0.330137	0	0	0.129068	0.000838443	0.0145155	0.4602	0.579049	0	0.249122	0.0601059	0.0314416	0.0058691	0.190588	0.163392	0	0	0	0	0	0.000576429	0.000366819	0.000104805	0.000419221	0.000419221	0	0	0	0	0
Rhizobiales	0.0393544	0.0550752	0.0567521	0.101609	0.0716344	0.04711	0.0562805	0.043337	0.0585862	0.0241576	0.00282974	0.00162448	0.0120526	0.0167164	0.0224807	0.171828	0.0367343	0.0835298	0.178064	0.0510926	0.137609	0.138029	0.109207	0.121574	0.229209	0.0512498	0.0500969	0.000157208	0.0310224	0.0721585
Flavobacteriales	0.00361578	0.0220091	0.0598962	0.0310748	0.0348478	0.0826914	0.0289263	0.0812241	0.0241052	0.0221139	0.0386732	0.0261489	0.321438	0.102919	0.0860452	0.116282	0.144003	0.0761935	0.0934339	0.0589006	0.0317036	0.03097	0.0316512	0.0331185	0.0287167	0.10753	0.000995651	0.000209611	0	0.00413981
Propionibacteriales	0.0669706	0.0714772	0.133208	0.0929099	0.124823	0.211916	0.0717916	0.0409265	0.138133	0.109102	0	0	0.0160876	0.0225331	0.00455903	0.0510402	0.0156684	0.0165592	0.0398784	0.0167689	0.0202274	0.0178693	0.0369439	0.035791	0.0249961	0.141016	0.000314416	0.000576429	0.00508306	0.0104805
Sphingobacteriales	0.0296599	0.000104805	0.0157732	0.0509878	0.0254153	0.00162448	0.0142011	0.0147776	0.00366819	0.0059215	0	0	0.0579573	0.000366819	0.000104805	0.170361	0.167531	0.0845255	0.136037	0.0889273	0.155636	0.150448	0.0846827	0.0855735	0.107163	0.00104805	0.000681235	0	0	0
Enterobacterales	0.0168737	0.0412933	0.0330661	0.00314416	0.00911806	0.0421841	0.00707436	0.0100089	0.004035	0.0150396	0.0454855	0.109626	0.0171881	0.0163496	0.0039826	0.000366819	0.012629	0.0161924	0.000995651	0.00183409	0.000314416	0.000471624	0.000471624	0.000366819	0	0.00964209	0.0475816	0	0.0453283	0.0695907
Saccharimonadales	0.0469528	0.039564	0.0673898	0.0427082	0.164387	0.026673	0.011057	0.00628832	0.0317036	0.00660274	0	0	5.24027e-05	0	0	0.0224807	0.00230572	0.00366819	0.0374679	0.0020437	0.0039826	0.00330137	0.00702196	0.00508306	0.00807001	0	0	0	0	0
Cytophagales	0.000943248	0.0424986	0	0.00529267	0.00372059	0.0148824	0.00178169	5.24027e-05	0.0214851	0.000157208	0	0	0.00146727	0.00178169	0	0.0423938	0.00948488	0.0100613	0.0755646	0.0116334	0.00634072	0.00754598	0.07808	0.0828486	0.0103233	0.0109522	0.000628832	0	0	0
Frankiales	0.00759839	0.0261489	0.0144631	0.0155112	0.00602631	0.00901326	0.0221663	0.00125766	0.0198606	0.0131007	0	0	0	0	0.000419221	0.00356338	0.00345858	0.00293455	0.00628832	0.00529267	0.01614	0.0154588	0.0177645	0.0171881	0.0206466	0	0.00151968	0	0.151391	0.00628832
Bacillales	0.000209611	0	0.000576429	0.00372059	0.0058691	0	0.00681235	0	0.00162448	0	0.213488	0	0	0.0325421	0	0	0.000681235	0.000157208	0.000104805	0.00131007	0	5.24027e-05	0.000157208	5.24027e-05	0	0	0.0378347	0	0.0106901	0.0612587
Caulobacterales	0.0229	0.000314416	0.00649793	0.0111094	0.0109522	0	0.000471624	0.00162448	0	0.0133103	0.00675994	0	0.00162448	0.051407	0.0354766	0.0338521	0.00492585	0.004035	0.0114238	0.00413981	0.0440706	0.0436514	0.011319	0.0120526	0.0416077	0	5.24027e-05	0	0	0
Xanthomonadales	0.000209611	0.0130483	0.00251533	0.00749358	0.00157208	0.00151968	0.0184457	0.00167689	0.00298695	0.00293455	0.004035	0	0.0578525	0.000366819	0.0544464	0.000419221	0.000576429	0.000681235	0.000628832	0.000628832	0.0304983	0.0337997	0.00235812	0.00235812	0.0331185	0	0	0.000104805	0	0
Solirubrobacterales	0.00125766	0	0	0.00303935	0.00733637	0.00607871	0.0097469	0.0079652	0.0216423	0.0215375	0	0	0	0	0	0.00167689	0.000890845	0.000681235	0.00225331	0.000995651	0.011319	0.0100089	0.00880365	0.00901326	0.0259917	0.00162448	0	0	0.120421	0
Corynebacteriales	0.0176073	0.00759839	0.0272494	0.00282974	0.00413981	0.0020437	0.00078604	0.000890845	0.0194938	0.0787088	0.0018865	0	5.24027e-05	0.0078604	0.00340617	0.00655033	0.00345858	0.00277734	0.00293455	0.00361578	0.00681235	0.00655033	0.00513546	0.00455903	0.0164544	0.000314416	0.00235812	0	0.00141487	0.0299743
Bacteroidales	0	0	0	0	0.00675994	0.000314416	0.000628832	0.000262013	0.000628832	0.000104805	0.000314416	0.000366819	0.000157208	5.24027e-05	0	0	0	0	0	0	0	0	0	0	0	0.00827962	0.0525599	0.0152492	0	0.178064
Kineosporiales	0.00209611	0.0255201	0.0110046	0.0108998	0.0131007	0.0097993	0.00958969	0.000628832	0.000576429	0.0195462	0	0	0	0	0	0.00639312	0.000838443	0.00146727	0.00696955	0.00136247	0.0127338	0.0104805	0.0289263	0.0222187	0.004035	0.0039302	0	0	0	0.0203846
Clostridia_UCG-014	0	0	0	0	0	0	0	0	0	0.000471624	0	0	0	0	0	0	0	0	0	0	0	0	0	0	0	0	0.194257	0.00298695	0	0
Chitinophagales	0	0	0	0.00885605	0.000104805	0.00649793	0.000366819	0.000628832	0.00492585	0.00141487	0	0	0.00267254	0	0.00230572	0.00733637	0.00345858	0.00167689	0.00529267	0.00110046	0.034743	0.0341141	0.0127338	0.0120002	0.0302363	0.0165592	0.000314416	0.000262013	0	0.00670754
Micromonosporales	0.000576429	0	0	0.000262013	0	0	0.00686475	0	0.00366819	0.0257821	0	0	0	0	0	0.00157208	0.000628832	0.000733637	0.000366819	0.0018865	0.0320704	0.0308128	0.0178693	0.0188126	0.036315	0	0	0	0	0
Pseudonocardiales	0.000471624	0.000576429	0	0.00503066	0.00183409	0.0120002	0.0112666	0.000419221	0.0202274	0.0222187	0	0	0	0.0245768	0	0.000366819	0	0	0.000209611	0.000104805	0.0147251	0.0160352	0.00293455	0.00298695	0.0206991	0	0	0	0.00744118	0
Acetobacterales	0.00366819	0.00366819	0.0131007	0.00262013	0.00497825	0	0.00314416	0	0.000157208	0	0	0	0	0	0	0.00618351	0.00078604	0.00110046	0.0117382	0.00209611	0.0368915	0.035267	0.0103757	0.00901326	0.00943248	0	0	0	0	0
Rhodobacterales	0.0193366	0.000104805	0.00901326	0.011319	0.0079128	0	0.0120526	0.000419221	0	0	0	0	0	0	0.00429702	0.00801761	0.000262013	0.000314416	0.00131007	0.000314416	0.000104805	0	5.24027e-05	0.000262013	0.000209611	0	0	0	0.0561757	0.0209611
Lactobacillales	0.000628832	0	0.00455903	0.00854163	0.0059215	0	0	0	0	0.000104805	0	0	0.000157208	0	0	0.000943248	0.00183409	0.0281402	0.000890845	0.00282974	0	0	0	0	0	0	0.0743594	0.0101661	0.00445423	0
WD260	0	0	0	0	0	0	0	0	0	0	0	0	0	0	0	0	0	0	0	0	0	0	0	0.000104805	5.24027e-05	0	0	0	0	0.112037
Acidobacteriales	0	0	0	0	0	0	0	0	0	0	0	0	0	0	0	0	0	0.000104805	0.000209611	0.000209611	0.0488917	0.0452759	0.0018865	0.0019913	0.0131531	0	0	0	0	0
Clostridiales	0	0	0	0	0.000262013	0	0	0	0	0	0	0	0	0.099303	0	0	0	0.000157208	0	5.24027e-05	0	0	0	0.000209611	0	0	0.000576429	0.000419221	0	0
Streptomycetales	0	0.000262013	0	0.000576429	0.00324897	0	0.00309176	0	0.00293455	0.000314416	0	0	0	0	0	0	0.000366819	0	0.000157208	5.24027e-05	0.00665514	0.00476864	0.00167689	0.00136247	0.0605251	0	0	0	0	0
Azospirillales	0	0	0	0.000262013	0	0	0	0	0	0	0	0	0	0	0	0.000419221	0.000209611	0.000104805	0.000157208	0.000419221	0.00749358	0.00555468	5.24027e-05	0	0.00162448	0	5.24027e-05	0.000314416	0.0451711	0
unclassified_k__norank_d__Bacteria	0	0	0	0	0.00115286	0	0	0	0	0	0	0	0	0.0505162	0	0.000628832	0	0	0	0	0	0	0	0	0	0	0.000995651	0.00293455	0	0
Beggiatoales	0	0	0.000262013	0.000157208	0	0	0	0	0	0	0	0	0	0	0	0	0	0	0	0	0	0	0	0	0	0.0126814	0	0	0	0.0409789
Elsterales	0	0	0	0	0	0	0	0	0	0	0	0	0	0	0	0	0	0	0	0	0	0.000104805	0	0	0.000262013	0	0	0	0.0479484	0
Deinococcales	0.00167689	0.0133627	0	0	0.00110046	0	0.000314416	0	0	0.00172929	0	0	0	0	0	0.000524027	0.000524027	0.004035	0.00282974	0.00110046	0	0	0.00497825	0.00476864	0.000104805	0.00733637	0	0	0	0
Erysipelotrichales	0	0	0	0	0	0	0	0	0	0	0	0	0	0	0	0	0	0	0	0	0	0	0	0	0	0	0.0388828	0.00503066	0	0
unclassified_c__Actinobacteria	0	0	0	0	0	0	0.000104805	0	0	0	0	0	0	0	0	0	0	0	0	0.000524027	5.24027e-05	0	0.00104805	0.000366819	0.000419221	0	0	0	0.035791	0
Desulfovibrionales	0	0	0	0	0	0	0	0	0	0	0	0	0	0	0	0	0	0	0	0	0	0	0	0	0	0	0	0	0	0.0368391
Microtrichales	0.000576429	0	0.0019913	0	0.00875124	0.00314416	0	0	0.00146727	0.00256773	0	0	0	0	0	5.24027e-05	0.000366819	0	0.000262013	0.000314416	0.0019913	0.00241052	0.00429702	0.00361578	0.00487345	0	0	0	0	0
Micropepsales	0	0	0	0	0	0	0	0	0	0	0	0	0	0	0	0	0	0	0	0	0.0102709	0.0120526	0.000262013	5.24027e-05	0.00896086	0	5.24027e-05	0.000157208	0	0
Anaerolineales	0	0	0	0	0	0	0	0	0	0	0	0	0	0.0268826	0	0	0	0	0	0	0	0	0	0	0	0	0	0	0	0
Polyangiales	0	0	0	0	0	0.000628832	0.000262013	0	0.00482104	0.000262013	0	0	0	0.00655033	0	0.000314416	0.000209611	0	0.000314416	5.24027e-05	0.00230572	0.00251533	0.00141487	0.00146727	0.00246293	0.000314416	0	0	0	0
Ktedonobacterales	0	0	0	0	0	0	0	0	0	0	0	0	0	0	0	0	0	0	0	0	0	0	0	0	0	0	0	0	0	0.0208039
Verrucomicrobiales	0	0	0.000995651	0.00136247	0.00120526	0	0.000366819	0.00146727	0	0	0	0	0	0.000209611	0	0.000681235	0.000681235	0.000157208	0.00146727	0.000209611	0.00178169	0.00172929	0.00120526	0.00136247	0.00151968	0.0039826	0	0	0	0
Streptosporangiales	0.000366819	0.000104805	0.00272494	0.000262013	0	0	5.24027e-05	0.000576429	0.0117382	0.000576429	0	0	0	0	0	0	0	0	0.000157208	5.24027e-05	0.000471624	0.000262013	0.000471624	0.000471624	0.00183409	0	0	0	0	0
norank_c__AD3	0	0	0	0	0	0	0	0	0	0	0	0	0	0	0	0	0	0	0	0	0	0	0	0	0	0	0	0	0	0.0198606
Oligoflexales	0	0	0	0	0.000209611	0	0	0	0	0	0	0	0	0	0	0.00508306	0.000209611	0.000419221	0.00670754	0.000104805	0.00110046	0.00104805	0.00183409	0.00157208	0.00078604	0	0	0	0	0
Babeliales	0.00167689	0	0	0.00157208	0	0	0.000104805	0	0.000366819	0	0	0	0	0	0	0	0	0	0	0	0	0	0	0	0.000209611	0	0.000104805	0	0	0.0123146
Oscillospirales	0	0	0	0	0	0.000838443	0	0.000104805	0.000471624	0.000262013	0	0	0	0	0	0	0	0	0	0	0	0	0	0	0	0.00345858	0.00230572	0.00602631	0	0.00110046

## Sheet: Family.percent
	Collembola															Food
Family	Corn_1	Corn_2	Corn_3	Corn_4	Corn_5	Oak_1	Oak_2	Oak_3	Oak_4	Oak_5	Yeast_1	Yeast_2	Yeast_3	Yeast_4	Yeast_5	Corn_1	Corn_2	Corn_3	Corn_4	Corn_5	Oak_1	Oak_2	Oak_3	Oak_4	Oak_5	Yeast_1	Yeast_2	Yeast_3	Yeast_4	Yeast_5
Microbacteriaceae	0.259079	0.33522	0.260598	0.239271	0.182833	0.207357	0.0691191	0.11057	0.229366	0.0937484	0.0136247	0.111932	0.123461	0.00702196	0.0611539	0.119583	0.210973	0.162501	0.104176	0.361369	0.0470052	0.0446995	0.0920715	0.0812765	0.0277734	0.085888	0.00445423	0.00110046	0	0.0169261
Sphingomonadaceae	0.0319132	0.0204894	0.0888749	0.0774511	0.0240528	0.035267	0.0466384	0.0151444	0.0453283	0.0302887	0.0743594	0.0115286	0.050359	0.0059215	0.00455903	0.0754074	0.0321752	0.274118	0.112561	0.0407169	0.105539	0.113661	0.228318	0.234712	0.101923	0.104124	0.0192318	0.000209611	0.265315	0.103495
Pseudomonadaceae	0.0114762	0.058429	0.0550228	0.0295551	0.0636168	0.144265	0.0459047	0.0286643	0.142273	0.0683331	0.296442	0.284808	0.209715	0.0484201	0.534717	0.00775559	0.0421317	0.0232668	0.00434942	0.0295027	0.004035	0.00450663	0.0178169	0.0181313	0.00550228	0.0465336	0.0019913	0	0.0157732	0
Anaplasmataceae	0.330137	0	0	0.129068	0	0.0145155	0.4602	0.579049	0	0.249122	0.0601059	0.0314416	0.0058691	0.190588	0.163392	0	0	0	0	0	0	0	0	0	0	0	0	0	0	0
Moraxellaceae	0.00602631	0.112718	0.0601583	0.0338521	0.0448043	0.0498349	0.0286643	0.00256773	0.0644029	0.0924907	0.149243	0.173662	0.0766127	0.160876	0.00262013	0	0	0	0	0	0.000104805	0.000157208	0	0	0.000209611	0.333281	0.0256773	0.000628832	0.075355	0.0597914
Burkholderiaceae	0.00157208	0.00120526	0.000681235	0.00361578	0.000419221	0.000628832	0.00146727	0.000366819	0.00340617	0.00419221	0.004035	0.00214851	0.0018865	0.00157208	0.000262013	0.000262013	0.000419221	0.00131007	0.000209611	0.000209611	0.0527695	0.0575381	0.00146727	0.00183409	0.0178169	0.00262013	0.389719	0.9193	0.00340617	0.0346906
Sphingobacteriaceae	0.0296599	0.000104805	0.0157732	0.0509878	0.0254153	0.00162448	0.0142011	0.0147776	0.00366819	0.00571189	0	0	0.0579573	0.000366819	0.000104805	0.170361	0.167531	0.0845255	0.136037	0.0889273	0.155636	0.150396	0.0841063	0.0855211	0.10643	0.00104805	0.000681235	0	0	0
Oxalobacteraceae	0.00141487	0.000366819	0.00503066	0.00885605	0.0287691	0.000576429	0	0.00298695	0.00560708	0.000104805	0.00450663	0.00120526	0.0265157	0.00293455	0.00267254	0.0965781	0.271551	0.180789	0.125138	0.288477	0.0605775	0.0650841	0.113033	0.113242	0.0349002	0.0103233	0	0	0	0.000104805
Nocardioidaceae	0.0644029	0.070534	0.119373	0.0889273	0.121784	0.184824	0.0509878	0.0339045	0.12781	0.0805953	0	0	0	0.0225331	0.00351098	0.0498873	0.0142535	0.0154588	0.0379919	0.0155112	0.0172929	0.015092	0.0265157	0.0273542	0.0218519	0.0421841	0.000314416	0.000576429	0.00110046	0.0104805
Flavobacteriaceae	5.24027e-05	0.0211183	0.0230048	0.0194414	0.03228	0.00770319	0.00880365	0.0478436	0.0167164	0.00324897	0.00901326	0	0.281717	0.0462716	0.0652937	0.0968925	0.124561	0.0541844	0.0755646	0.0414505	0.0175025	0.0175025	0.0256249	0.0269874	0.0219567	0.10753	0	0	0	0.004035
Comamonadaceae	0.0228476	0.0537127	0.0319656	0.027459	0.0449091	0.031494	0.0421841	0.018865	0.0441754	0.0531887	0.0763507	0.242205	0.0133627	0.0144107	0.0114238	0.0198606	0.0120526	0.0102709	0.0138343	0.00723157	0.020437	0.0249437	0.0405073	0.0420793	0.023424	0.0208563	0.0234764	0.000209611	0.0389876	0.0375727
Rhizobiaceae	0.0227428	0.0252057	0.0131007	0.0608395	0.0331185	0.019389	0.0145155	0.0354242	0.0265681	0.00938008	0.00282974	0	0.0120526	0.0167164	0.0211183	0.129435	0.0254153	0.0221139	0.149819	0.0243148	0.047372	0.0457999	0.043075	0.0491537	0.0375727	0.0405597	0.0377823	0	0.0275638	0.00843683
Enterobacteriaceae	0.0168737	0.0407693	0.0236336	0.00209611	0.00634072	0.0421841	0.00707436	0.0100089	0.004035	0.0150396	0.0454855	0.109626	0.0171881	0.0163496	0.0039826	0	0	0	0	0	0	0	0.000209611	0	0	0.00964209	0.0475816	0	0.0453283	0.0695907
Weeksellaceae	0.00356338	0.000890845	0.0368915	0.0116334	0.00256773	0.0749882	0.0201226	0.0333805	0.00738878	0.018865	0.0296599	0.0261489	0.0397212	0.0566473	0.0207515	0.0187078	0.018865	0.0216947	0.011843	0.0172405	0.0131007	0.0125766	0.0058691	0.0059215	0.00628832	0	0.000995651	0.000209611	0	0.000104805
Beijerinckiaceae	0.0106377	0.0232668	0.00922287	0.0155112	0.00885605	0.0108998	0.0194938	0.00115286	0.00717916	0.0103757	0	0.00162448	0	0	0	0.00864644	0.00817482	0.0596866	0.0186029	0.0235812	0.0235288	0.0247341	0.0503066	0.055442	0.0373107	0.00969449	0.00277734	0	0.00340617	0.0039302
Caulobacteraceae	0.0229	0.000314416	0.00649793	0.0111094	0.00833202	0	0.000471624	0.00162448	0	0.0133103	0.00675994	0	0.00162448	0.051407	0.0354766	0.0338521	0.00492585	0.004035	0.0114238	0.00413981	0.043599	0.0433894	0.0111618	0.0120002	0.04035	0	5.24027e-05	0	0	0
Xanthobacteraceae	0.000576429	0	0.00151968	0.00115286	0.000314416	0	0.0195462	0.000838443	0.00880365	0.00167689	0	0	0	0	0	0.00131007	0.00120526	0.000366819	0.00120526	0.00141487	0.0519834	0.0525599	0.0114238	0.0113714	0.128125	0.000838443	0.000576429	0	5.24027e-05	0.0130483
Propionibacteriaceae	0.00256773	0.000943248	0.0138343	0.0039826	0.00303935	0.0270922	0.0208039	0.00702196	0.0103233	0.028507	0	0	0.0160876	0	0.00104805	0.00115286	0.00141487	0.00110046	0.0018865	0.00125766	0.00293455	0.00277734	0.0104281	0.00843683	0.00314416	0.0988314	0	0	0.0039826	0
Micrococcaceae	0.0211707	0.0146727	0.0175549	0.0078604	0.0293455	0.0238956	0	0.00869884	0.0454331	0.00214851	0.00723157	0.00277734	0.00309176	0.038778	0.000419221	0.00282974	0.0122622	0.00225331	0.0059215	0.00691715	0	0.000314416	0.000628832	0.000314416	0.000157208	0	0.000157208	0.000104805	0	0
Planococcaceae	0.000209611	0	0	0.00366819	0	0	0	0	0	0	0.213488	0	0	0.0325421	0	0	0.000576429	0.000104805	0	0.00125766	0	5.24027e-05	0	0	0	0	0	0	0	0
Hymenobacteraceae	0	0	0	0.00503066	0	0	0	0	0	0	0	0	0	0	0	0.0211707	0.00319656	0.00524027	0.0577477	0.00429702	0.00141487	0.00214851	0.0602107	0.066761	0.00361578	5.24027e-05	0	0	0	0
Solirubrobacteraceae	0.000157208	0	0	0.00225331	0.00628832	0.00539747	0.00885605	0.0078604	0.0181313	0.0214851	0	0	0	0	0	0.00167689	0.000314416	0.000628832	0.00209611	0.00078604	0.00382539	0.00382539	0.00738878	0.00738878	0.00869884	0.00162448	0	0	0.120421	0
Kineosporiaceae	0.00209611	0.0255201	0.0110046	0.0108998	0.0131007	0.0097993	0.00958969	0.000628832	0.000576429	0.0195462	0	0	0	0	0	0.00639312	0.000838443	0.00146727	0.00696955	0.00136247	0.0127338	0.0104805	0.0289263	0.0222187	0.004035	0.0039302	0	0	0	0.0203846
Devosiaceae	0.0039826	0.00660274	0.0325421	0.0198082	0.0244196	0.0166116	0.00267254	0.0059215	0.0145155	0.000314416	0	0	0	0	0.000890845	0.0300791	0.00141487	0.00110046	0.00812241	0.00141487	0.0100613	0.0101137	0.00288215	0.00309176	0.0150396	0	0	0	0	0
Spirosomaceae	0.000943248	0.0424986	0	0.000209611	0.00172929	0.0148824	0.00178169	5.24027e-05	0.0214851	0.000157208	0	0	0.00146727	0.00178169	0	0.0205942	0.00613111	0.00461143	0.0176073	0.00733637	0.00377299	0.0038778	0.0175549	0.0158256	0.00345858	0.0108998	0.000628832	0	0	0
norank_o__Clostridia_UCG-014	0	0	0	0	0	0	0	0	0	0.000471624	0	0	0	0	0	0	0	0	0	0	0	0	0	0	0	0	0.194257	0.00298695	0	0
Saccharimonadaceae	0.023424	0.0333805	0.0303411	0.0145155	0.0356862	0.00827962	0.0038778	0.00178169	0.011319	0.00277734	0	0	0	0	0	0.00901326	0.000524027	0.000576429	0.0182885	0.00078604	0.000366819	0.000366819	0.000314416	0.000262013	0.000314416	0	0	0	0	0
Chitinophagaceae	0	0	0	0.00885605	0.000104805	0.00649793	0.000366819	0.000628832	0.00492585	0.00141487	0	0	0.00267254	0	0.00230572	0.00733637	0.00345858	0.00167689	0.00529267	0.00110046	0.0345858	0.0341141	0.0127338	0.0118954	0.0302363	0.0165592	0.000314416	0.000262013	0	0.00670754
norank_o__Saccharimonadales	0.00880365	0.00618351	0.0224807	0.0176597	0.0828486	0.0018865	0.00131007	0	0.00492585	0.00351098	0	0	0	0	0	0.00744118	0.000890845	0.00309176	0.0142011	0.00115286	0.000524027	0.000209611	0.00277734	0.0018865	0.00141487	0	0	0	0	0
Muribaculaceae	0	0	0	0	0	0.000314416	0.000366819	0.000104805	0.000471624	0	0.000157208	0.000209611	0.000157208	5.24027e-05	0	0	0	0	0	0	0	0	0	0	0	0	0.0495729	0.00691715	0	0.12388
Xanthomonadaceae	0.000209611	0.0130483	0.00251533	0.00749358	0.00157208	0.00151968	0.0184457	0.00167689	0.0019913	0.00293455	0.004035	0	0.0578525	0.000366819	0.0540271	0.000419221	0.000576429	0.000628832	0.000524027	0.000524027	0.00136247	0.00183409	0.00151968	0.00104805	0.00382539	0	0	0	0	0
Micromonosporaceae	0.000576429	0	0	0.000262013	0	0	0.00686475	0	0.00366819	0.0257821	0	0	0	0	0	0.00157208	0.000628832	0.000733637	0.000366819	0.0018865	0.0320704	0.0308128	0.0178693	0.0188126	0.036315	0	0	0	0	0
Nocardiaceae	0.0127862	0.00628832	0.0254153	0.000314416	0.00136247	0.00078604	0	0.000890845	0.0121574	0.0564377	0.0018865	0	5.24027e-05	0.00167689	0.00146727	0.00544988	0.00267254	0.0019913	0.0020437	0.00225331	0.000104805	0.000104805	0.00110046	0.00110046	0.000471624	0.000209611	0	0	0	0.0299743
Pseudonocardiaceae	0.000471624	0.000576429	0	0.00503066	0.00183409	0.0120002	0.0112666	0.000419221	0.0202274	0.0222187	0	0	0	0.0245768	0	0.000366819	0	0	0.000209611	0.000104805	0.0147251	0.0160352	0.00293455	0.00298695	0.0206991	0	0	0	0.00744118	0
Acidothermaceae	0	0	0	0	0	0	0	0	0	0	0	0	0	0	0.000104805	0	0	0	0	0	0.000209611	0.000157208	0	0.000157208	0.000628832	0	0	0	0.151391	0.00628832
Acetobacteraceae	0.00366819	0.00366819	0.0131007	0.00262013	0.00497825	0	0.00314416	0	0.000157208	0	0	0	0	0	0	0.00618351	0.00078604	0.00110046	0.0117382	0.00209611	0.0368915	0.035267	0.0103757	0.00901326	0.00943248	0	0	0	0	0
Rhodobacteraceae	0.0193366	0.000104805	0.00901326	0.011319	0.0079128	0	0.0120526	0.000419221	0	0	0	0	0	0	0.00429702	0.00801761	0.000262013	0.000314416	0.00131007	0.000314416	0.000104805	0	5.24027e-05	0.000262013	0.000209611	0	0	0	0.0561757	0.0209611
Bacillaceae	0	0	0.000576429	5.24027e-05	0.0058691	0	0.00681235	0	0.00162448	0	0	0	0	0	0	0	0.000104805	5.24027e-05	0.000104805	5.24027e-05	0	0	0.000157208	5.24027e-05	0	0	0.0378347	0	0.0106901	0.0612587
unclassified_o__Saccharimonadales	0.00424462	0	0.0145679	0.0097993	0.0321228	0.0152492	0.00162448	0.00377299	0.0116334	0	0	0	5.24027e-05	0	0	0.0058167	0.000681235	0	0.00482104	0	0.0019389	0.00209611	0.00225331	0.0019389	0.0020437	0	0	0	0	0
norank_o__WD260	0	0	0	0	0	0	0	0	0	0	0	0	0	0	0	0	0	0	0	0	0	0	0	0.000104805	5.24027e-05	0	0	0	0	0.112037
Acidobacteriaceae_Subgroup_1	0	0	0	0	0	0	0	0	0	0	0	0	0	0	0	0	0	0.000104805	0.000209611	0.000209611	0.0488917	0.0452759	0.0018865	0.0019913	0.0131531	0	0	0	0	0
Clostridiaceae	0	0	0	0	0.000262013	0	0	0	0	0	0	0	0	0.099303	0	0	0	0.000157208	0	5.24027e-05	0	0	0	0.000209611	0	0	0.000576429	0.000419221	0	0
Rhodanobacteraceae	0	0	0	0	0	0	0	0	0.000995651	0	0	0	0	0	0.000419221	0	0	5.24027e-05	0.000104805	0.000104805	0.0291359	0.0319656	0.000838443	0.00131007	0.0292931	0	0	0.000104805	0	0
Geodermatophilaceae	0.00544988	0.0162972	0.0140963	0.0118954	0.00162448	0.004035	0.00110046	0.000471624	0.00172929	0.00120526	0	0	0	0	0	0.00267254	0.00272494	0.00209611	0.00492585	0.0039826	0	0.000576429	0.00812241	0.00759839	0.000366819	0	0	0	0	0
Nakamurellaceae	0.00214851	0.0098517	0.000366819	0.00267254	0.00241052	0.00450663	0.0163496	0	0.0126814	0.0109522	0	0	0	0	0.000314416	0.000890845	0.000733637	0.000471624	0.000838443	0.000995651	0.00340617	0.00267254	0.00534507	0.00445423	0.00492585	0	0	0	0	0
Streptomycetaceae	0	0.000262013	0	0.000576429	0.00324897	0	0.00309176	0	0.00293455	0.000314416	0	0	0	0	0	0	0.000366819	0	0.000157208	5.24027e-05	0.00665514	0.00476864	0.00167689	0.00136247	0.0605251	0	0	0	0	0
Alcaligenaceae	0.00754598	0.0203322	0.0039302	0.00230572	5.24027e-05	0	0	0	0	0.0108998	0	0	0	0	0	0.00413981	0.00104805	0.000524027	0.00125766	0.000890845	0.011319	0.0116334	5.24027e-05	0.000157208	0.00691715	0	0	0	0	0
Lactobacillaceae	0	0	0	0	0	0	0	0	0	0	0	0	0.000157208	0	0	0	0	0	0	0	0	0	0	0	0	0	0.0717916	0.00901326	0	0
Mycobacteriaceae	0.00482104	0.00131007	0.000681235	0.00167689	0.000104805	0.00125766	0.00078604	0	0.00707436	0.0097469	0	0	0	0	0	0.00110046	0.00078604	0.00078604	0.000890845	0.00136247	0.00670754	0.00644553	0.004035	0.00345858	0.0159828	0	0	0	0	0
unclassified_o__Micrococcales	0.0019913	0.0187078	0	0.00482104	0.0230048	0	0	0	0.000890845	0	0	0	0	0.0155112	0	0	0	0.000681235	0	0.000314416	0.000733637	0.000576429	0	0	0	0	0	0	0	0

## Sheet: Genus.percent
	Collembola															Food
Genus	Corn_1	Corn_2	Corn_3	Corn_4	Corn_5	Oak_1	Oak_2	Oak_3	Oak_4	Oak_5	Yeast_1	Yeast_2	Yeast_3	Yeast_4	Yeast_5	Corn_1	Corn_2	Corn_3	Corn_4	Corn_5	Oak_1	Oak_2	Oak_3	Oak_4	Oak_5	Yeast_1	Yeast_2	Yeast_3	Yeast_4	Yeast_5
unclassified_f__Microbacteriaceae	0.209768	0.242572	0.190484	0.195514	0.161715	0.127024	0.0368915	0.0646649	0.102447	0.0418173	0	0.000157208	0.0484725	0.000576429	0.0208563	0.0628832	0.199811	0.0986218	0.0723157	0.346015	0.0401404	0.0388828	0.0523503	0.0440706	0.0191794	0.0125242	0.00225331	0	0	0.000104805
Pseudomonas	0.0114762	0.058429	0.0550228	0.0295551	0.0636168	0.144265	0.0459047	0.0286643	0.142273	0.0683331	0.296442	0.284808	0.209715	0.0484201	0.534717	0.00775559	0.0421317	0.0232668	0.00434942	0.0295027	0.004035	0.00450663	0.0178169	0.0181313	0.00550228	0.0465336	0.0019913	0	0.0157732	0
Wolbachia	0.330137	0	0	0.129068	0	0.0145155	0.4602	0.579049	0	0.249122	0.0601059	0.0314416	0.0058691	0.190588	0.163392	0	0	0	0	0	0	0	0	0	0	0	0	0	0	0
Sphingomonas	0.0290311	0.0204894	0.0775559	0.0566473	0.0135199	0.035267	0.0408217	0.0109522	0.0257821	0.0273018	0.0655557	0.0115286	0.0393544	0.00372059	0.00440182	0.050359	0.0307604	0.272441	0.0965257	0.0394068	0.0876173	0.093696	0.196667	0.205995	0.0751978	0.100351	0.0192318	0.000209611	0.264948	0.102552
Acinetobacter	0.00602631	0.112404	0.0601583	0.0338521	0.0448043	0.0498349	0.0286643	0.00256773	0.0596866	0.0924907	0.149243	0.173662	0.0754598	0.160667	0.00262013	0	0	0	0	0	0	0	0	0	0	0.332862	0.0256773	0.000628832	0.075355	0.0597914
Ralstonia	0.000209611	0.00120526	0	0.00157208	0	0.000471624	0.000314416	0.000262013	0.00282974	0.000471624	0.00377299	0	0.000366819	0.000209611	0.000262013	0.000157208	0.000419221	0.00120526	0.000209611	0.000104805	0.000838443	0.000524027	0.000890845	0.000838443	0.00167689	0	0.37667	0.918881	0.00340617	0.027459
Massilia	0	0	0.00487345	0.00183409	0	0.000576429	0	0	0.000995651	0	0	0	0	0	0.000471624	0.0935912	0.264686	0.179007	0.121312	0.285804	0.0177121	0.0182885	0.101504	0.102185	0.022638	0.0103233	0	0	0	0.000104805
Flavobacterium	5.24027e-05	0.0211183	0.0230048	0.0194414	0.03228	0.00770319	0.00880365	0.0478436	0.0167164	0.00324897	0.00901326	0	0.281717	0.0462716	0.0652937	0.0968925	0.124561	0.0541844	0.0755646	0.0414505	0.0175025	0.0175025	0.0256249	0.0269874	0.0219567	0.10753	0	0	0	0.004035
Pedobacter	0.0267254	0.000104805	0.0147251	0.0448567	0.0245244	0.00162448	0.0142011	0.0140439	0.00151968	0.00571189	0	0	0.0579573	0.000366819	0.000104805	0.149714	0.155217	0.0786564	0.125871	0.0854163	0.0702196	0.0702196	0.0594246	0.0607871	0.035791	0.00104805	0.000681235	0	0	0
Allorhizobium	0.0160876	0.00675994	0.00744118	0.0406121	0.012629	0.0106377	0.00550228	0.0333281	0.0165592	0.00571189	0	0	0.0114238	0.00110046	0.0197034	0.109522	0.0217471	0.0195462	0.140282	0.0210659	0.0386208	0.0374679	0.0322276	0.0342713	0.0295027	0.0341665	0.00529267	0	0.0268826	0
Nocardioides	0.0284022	0.0382539	0.0618875	0.0547608	0.0836346	0.0495729	0.0440706	0.0134151	0.0617827	0.0402976	0	0	0	0.00125766	0.00293455	0.0388828	0.00607871	0.0099041	0.0217995	0.00807001	0.0103757	0.00995651	0.015878	0.0149872	0.0149872	0.0120002	0.000314416	0.000576429	0.00104805	0.0104805
Microbacterium	0.00681235	0.0372583	0.0265157	0.015616	0.00775559	0.0335901	0.00372059	0.0318608	0.0539223	0.00565949	0.0136247	0.111775	0.0749882	0.00644553	0.0384636	0.0190746	0.0038778	0.0120002	0.0114762	0.00429702	0.000366819	0.000209611	0.0018865	0.0018865	0.00471624	0.000419221	0.000471624	0.00110046	0	0.000471624
Chryseobacterium	0.00356338	0.000890845	0.0368915	0.0116334	0.000890845	0.0749882	0.0201226	0.0333805	0.00738878	0.018865	0.0296599	0.0261489	0.0397212	0.0566473	0.0207515	0.0187078	0.018865	0.0216947	0.0117906	0.0172405	0.0128911	0.0125766	0.0058691	0.0059215	0.0059215	0	0.000995651	0	0	0.000104805
Escherichia-Shigella	0.0166116	0.0406645	0.0207515	0.00209611	0.00345858	0.0414505	0.00172929	0.00759839	0.004035	0.0112666	0.0431274	0.0825866	0.0169261	0.00969449	0.00351098	0	0	0	0	0	0	0	0	0	0	0.00964209	0.0474768	0	0.0440706	0.0692763
Acidovorax	0.00487345	0.0373107	0.0181313	0.0134151	0.0201226	0.0181837	0.0206466	0.00744118	0.00555468	0.0275114	0.0625688	0.123618	0.00372059	0.0117906	0.00628832	0.000995651	0	0	0	0	0.000104805	0.000995651	0.000419221	0	0	0.0120002	0.00434942	0	0.00518786	0
Aeromicrobium	0.0240528	0.0260965	0.0377823	0.0161924	0.0256249	0.083425	0.00565949	0.0189174	0.0472672	0.0254153	0	0	0	0	0.000209611	0.00932767	0.00555468	0.00413981	0.0131007	0.00550228	0.00424462	0.00356338	0.00476864	0.00492585	0.00324897	0	0	0	5.24027e-05	0
Methylobacterium	0.0106377	0.0200178	0.00869884	0.0142011	0.00833202	0.00450663	0.0142011	0.00115286	5.24027e-05	0.00885605	0	0.00162448	0	0	0	0.00807001	0.00733637	0.0593722	0.0183409	0.0226904	0.0115286	0.0116858	0.0412933	0.046586	0.0265157	0.00969449	0.00277734	0	0.00324897	0.00372059
Mucilaginibacter	0.00293455	0	0.00104805	0.00183409	0.000576429	0	0	0.000733637	0	0	0	0	0	0	0	0.0171881	0.0100089	0.00455903	0.00864644	0.00314416	0.0846303	0.0795996	0.024472	0.0243148	0.0696431	0	0	0	0	0
Delftia	0.0103757	0.016402	0.00822722	0.00157208	0.00707436	0.00969449	0.00691715	0.0102709	0.0120002	0.0190746	0.0137819	0.114552	0.00927527	0.00262013	0.00288215	0	0	0	0	0	0	0	0	0	0	0.00377299	0.0169261	0	0.0299219	0.0305508
Curtobacterium	0.0185505	0.00356338	0.0141487	0.00361578	0.00607871	0.0227952	0.0058167	0.00324897	0.0281402	0.0195986	0	0	0	0	0	0.00235812	0.00172929	0.0384112	0.00340617	0.00330137	0.00288215	0.00209611	0.0131531	0.012367	0.00162448	0.0728921	0	0	0	0
Hymenobacter	0	0	0	0.00503066	0	0	0	0	0	0	0	0	0	0	0	0.0210659	0.00319656	0.00524027	0.0576429	0.00429702	0.00141487	0.00214851	0.0602107	0.066761	0.00361578	5.24027e-05	0	0	0	0
Brevundimonas	0.0140963	0.000314416	0.00602631	0.00702196	0.00754598	0	0.000471624	0.00146727	0	0.00503066	0.00675994	0	0.00162448	0.051407	0.0354766	0.031232	0.00293455	0.00366819	0.0098517	0.00361578	0.00634072	0.0059215	0.00565949	0.00497825	0.00964209	0	5.24027e-05	0	0	0
Planococcus	0	0	0	0	0	0	0	0	0	0	0.213488	0	0	0	0	0	0	0	0	0	0	0	0	0	0	0	0	0	0	0
Devosia	0.0039826	0.00660274	0.0325421	0.0198082	0.0244196	0.0166116	0.00267254	0.0059215	0.0140963	0.000314416	0	0	0	0	0.000890845	0.0299743	0.00141487	0.00110046	0.00807001	0.00141487	0.00822722	0.00859404	0.00288215	0.00309176	0.0118954	0	0	0	0	0
norank_f__norank_o__Clostridia_UCG-014	0	0	0	0	0	0	0	0	0	0.000471624	0	0	0	0	0	0	0	0	0	0	0	0	0	0	0	0	0.194257	0.00298695	0	0
TM7a	0.0155636	0.0333805	0.0303411	0.0145155	0.0356862	0.00827962	0.00293455	0.00178169	0.011319	0.00110046	0	0	0	0	0	0.00901326	0.000524027	0.000576429	0.0182885	0.00078604	0.000366819	0.000366819	0.000314416	0.000262013	0.000209611	0	0	0	0	0
norank_f__norank_o__Saccharimonadales	0.00880365	0.00618351	0.0224807	0.0176597	0.0828486	0.0018865	0.00131007	0	0.00492585	0.00351098	0	0	0	0	0	0.00744118	0.000890845	0.00309176	0.0142011	0.00115286	0.000524027	0.000209611	0.00277734	0.0018865	0.00141487	0	0	0	0	0
Marmoricola	0.0119478	0.00618351	0.019127	0.0157208	0.0114238	0.0377299	0.00125766	0.00125766	0.0142535	0.00901326	0	0	0	0	0.000366819	0.00167689	0.00178169	0.00141487	0.00309176	0.00120526	0.0019913	0.00157208	0.00450663	0.00565949	0.00157208	0.0301839	0	0	0	0
norank_f__Muribaculaceae	0	0	0	0	0	0.000314416	0.000366819	0.000104805	0.000471624	0	0.000157208	0.000209611	0.000157208	5.24027e-05	0	0	0	0	0	0	0	0	0	0	0	0	0.0495729	0.00691715	0	0.12388
Rhodococcus	0.0127862	0.00628832	0.0254153	0.000314416	0.00136247	0.00078604	0	0.000628832	0.0112666	0.0564377	0.0018865	0	5.24027e-05	0.00167689	0.00146727	0.00529267	0.00246293	0.0019913	0.0019389	0.00225331	5.24027e-05	0.000104805	0.00110046	0.000943248	0.000471624	0.000209611	0	0	0	0.0299743
Acidothermus	0	0	0	0	0	0	0	0	0	0	0	0	0	0	0.000104805	0	0	0	0	0	0.000209611	0.000157208	0	0.000157208	0.000628832	0	0	0	0.151391	0.00628832
norank_f__Solirubrobacteraceae	0	0	0	0	0.00434942	0.00183409	0.000419221	0.00272494	0.00503066	0.0159304	0	0	0	0	0	0	0	5.24027e-05	0.000104805	0	0.000262013	0.000209611	0.00136247	0.0019389	0.000524027	0.00162448	0	0	0.120421	0
unclassified_f__Xanthobacteraceae	0.000262013	0	0	0	0.000209611	0	0.0184457	0	0.00880365	0	0	0	0	0	0	0.00078604	0	0.000209611	0.000262013	0.000524027	0.0183933	0.0193366	0.00351098	0.00288215	0.0813813	0	0	0	0	0
Burkholderia	0.000262013	0	0.000681235	0.0020437	0.000419221	0.000157208	0.00078604	0.000104805	0.000576429	0.00372059	0.000262013	0	0	0.00136247	0	0.000104805	0	0.000104805	0	0.000104805	0.0460619	0.0519834	0.000576429	0.000733637	0.0157208	0.00262013	0.0130483	0.000419221	0	0.00723157
Cutibacterium	0.000838443	0	0.000314416	0.000524027	0.000471624	0.019127	0	0	0	0	0	0	0.0160876	0	0.000995651	0	0	0	0	0	0	0	0	0	0	0.0988314	0	0	0.0039826	0
unclassified_f__Oxalobacteraceae	0	0	0	0.00675994	0.00953728	0	0	0.000104805	5.24027e-05	0	0.00450663	0	0.01614	0.00293455	0.000681235	0.00214851	0.00225331	5.24027e-05	0.00241052	0.000995651	0.0314416	0.0335901	0.00953728	0.00995651	0.00770319	0	0	0	0	0
Rathayibacter	0.0103757	0.0346906	0.0245244	0.0141487	0.00518786	0.00172929	0	0	0.00241052	0.0018865	0	0	0	0	0	0.0146727	0.0019913	0.00890845	0.0109522	0.00282974	0	0	0.000838443	0.00078604	0	5.24027e-05	0.000104805	0	0	0
Variovorax	0.00660274	0	0.00508306	0.00880365	0.00565949	0.00361578	0.0131531	0.00115286	0.0258869	0	0	0	0.000366819	0	0.000733637	0.00503066	0.00497825	0.00571189	0.00738878	0.00356338	0.0039826	0.00571189	0.0100613	0.0104805	0.00665514	0.00078604	5.24027e-05	0	0	0
unclassified_f__Micromonosporaceae	0.000576429	0	0	0.000262013	0	0	0.0019913	0	0.00366819	0.0206466	0	0	0	0	0	0.00157208	0.000628832	0.000733637	0.000366819	0.00157208	0.0222711	0.0224807	0.0135199	0.0149872	0.0243672	0	0	0	0	0
Stenotrophomonas	0	0	0.000471624	0.00230572	0.00078604	0.000943248	0.0097993	0.00120526	0.000104805	0.000157208	0.004035	0	0.0578525	0	0.0480532	0.000262013	0.000524027	0.000628832	0.000209611	0.000262013	0	0	0.000314416	5.24027e-05	0.000104805	0	0	0	0	0
unclassified_f__Micrococcaceae	0.0198082	0.0138343	0.0165068	0.00717916	0.027721	0	0	0.00110046	0.000995651	0	0	0.00277734	0.00157208	0.00765079	0.000104805	0.00246293	0.0116858	0.00225331	0.00503066	0.00649793	0	0.000314416	0	0.000104805	0.000157208	0	0.000157208	0.000104805	0	0
unclassified_f__Comamonadaceae	0.000995651	0	0.000104805	0.00251533	0.00487345	0	0.00125766	0	0	0	0	0.004035	0	0	0.000681235	0.00938008	0.00670754	0.00330137	0.0059739	0.00345858	0.00744118	0.011057	0.0220615	0.0225331	0.0102709	0.00136247	0.00146727	0	0.000209611	0
unclassified_o__Saccharimonadales	0.00424462	0	0.0145679	0.0097993	0.0321228	0.0152492	0.00162448	0.00377299	0.0116334	0	0	0	5.24027e-05	0	0	0.0058167	0.000681235	0	0.00482104	0	0.0019389	0.00209611	0.00225331	0.0019389	0.0020437	0	0	0	0	0
unclassified_f__Sphingomonadaceae	0.000681235	0	0.00492585	0.00319656	0.00110046	0	0.00351098	0.000366819	0.0018865	0	0.00880365	0	0.0110046	0	0	0.00151968	0.000628832	0.000366819	0.00246293	0	0.00707436	0.00712676	0.0234764	0.0232668	0.00801761	0.00340617	0	0	0	0.000838443
Aureimonas	0.00461143	0.00461143	0.000209611	0.01614	0.0100613	0.00419221	0.00854163	0.000524027	0.000890845	0	0	0	0	0	0.000262013	0.0128387	0.00356338	0.0018865	0.0078604	0.00267254	0.00151968	0.00110046	0.0101137	0.0129435	0.00131007	5.24027e-05	0	0	0	0.00770319
norank_f__norank_o__WD260	0	0	0	0	0	0	0	0	0	0	0	0	0	0	0	0	0	0	0	0	0	0	0	0.000104805	5.24027e-05	0	0	0	0	0.112037
Geobacillus	0	0	0	5.24027e-05	0	0	0	0	0	0	0	0	0	0	0	0	0	0	0	0	0	0	0	0	0	0	0.0375203	0	0.0106901	0.0612587
Dyadobacter	0.000943248	0	0	0	0.00172929	0.0148824	0.00178169	5.24027e-05	0.011843	0	0	0	0.00146727	0.00178169	0	0.00938008	0.00492585	0.004035	0.0129959	0.00497825	0.00262013	0.00209611	0.00555468	0.00613111	0.00230572	0.0108998	0	0	0	0
Amnibacterium	0.00607871	0.00131007	0.000366819	0.00241052	0	0.00482104	0.0129435	0.00644553	0.00843683	0.0165068	0	0	0	0	0	0.000838443	0.000262013	0.000209611	0.000314416	0.00220091	0.00361578	0.00330137	0.0130483	0.0134151	0.00157208	0	0.00141487	0	0	0
Friedmanniella	0.00172929	0.000943248	0.00571189	0.00314416	0.000838443	0.00759839	0.0130483	0.00466384	0.00969449	0.0129959	0	0	0	0	5.24027e-05	0.000995651	0.00115286	0.000943248	0.00141487	0.000995651	0.0020437	0.0019913	0.00885605	0.00738878	0.00241052	0	0	0	0	0
